# Supplementary material for: Gram-Scale Synthesis and Optical Properties of Self-Trapped-Exciton-Emitting Two-Dimensional Tin Halide Perovskites
Source: Nanomaterials (Basel). 2025 May 28;15(11):818. doi: 10.3390/nano15110818 (PMC12157897; doi:10.3390/nano15110818)
Supplement: Supplementary file 1 [file nanomaterials-15-00818-s001.zip]

Archive with 1 entries (1 files):
- nanomaterials-3613688-supplementary.pdf
